# Supplementary material for: Specific requirement for translation initiation factor 4E or its isoform drives plant host susceptibility to Tobacco etch virus
Source: BMC Plant Biol. 2014 Mar 19;14:67. doi: 10.1186/1471-2229-14-67 (PMC3999954; doi:10.1186/1471-2229-14-67)
Supplement: Additional file 1: Table S1 — List of oligonucleotides used in this study. [file 1471-2229-14-67-S1.xls]

## Sheet: Feuil1
Supplementary Table 1 : List of oligonucleotides used in this study.
Target	primer name	sequence
AteIFiso4E cDNA NdeI XhoI	Z2666	AGACATATGatggcgaccgatgatgtga
	Z2667	AGACTCGAGtcagacagtgaaccggcttc
AteIFiso4E cDNA attB	Z3136F	GGGGACAAGTTTGTACAAAAAAGCAGGCTAGAATATGGCGACCGAT
	Z3136R	GGGGACCACTTTGTACAAGAAAGCTGGGTCTCAGACAGTGAACCGGCT
CaeIF4E1 Yolo Wonder attB	Z3221	GGGGACAAGTTTGTACAAAAAAGCAGGCTcaacaatggcaacagctgaaatg
	Z3222	GGGGACCACTTTGTACAAGAAAGCTGGGTCTTATACTGTGTAACGATTCTT
CaeIF4E1 Florida vr2 attB	Z3221	GGGGACAAGTTTGTACAAAAAAGCAGGCTcaacaatggcaacagctgaaatg
	Z3223	GGGGACCACTTTGTACAAGAAAGCTGGGTCCTATACGGTGTAACGATTCTT
APT1 RT-PCR	Z1734	TCCCAGAATCGCTAAGATTGCCTCTT
	Z1735	CGCAAGCACATTCAACAATCTTCACT
Ateifiso4e genomic	Z2835	AAGAAGAGTTAAATGCTCTGATGGAC
	Z2836	ctcatctgcttcatcaaattgctct
dSpm1 element	Z524	CTTATTTCAGTAAGAGTGTGGGGTTTTGG
rtm1	Z2322F	atcagcagaatagagtcgtatacaa
	Z2323F	aactatccgcatgagtacataac
