# Supplementary material for: Specific requirement for translation initiation factor 4E or its isoform drives plant host susceptibility to Tobacco etch virus
Source: BMC Plant Biol. 2014 Mar 19;14:67. doi: 10.1186/1471-2229-14-67 (PMC3999954; doi:10.1186/1471-2229-14-67)
Supplement: Additional file 2: Table S2 — List of plasmids used in this study. [file 1471-2229-14-67-S2.xls]

## Sheet: Feuil1
Supplementary Table 2 : List of Plasmids used in this study
name	insert	vector	vector reference	primers 5'	primers 3'
pSL113	AteIFiso4E cDNA	pET15b	Novagen	Z2666	Z2667
pJL477	AteIFiso4E cDNA	pDONR207	Invitrogen	Z3136F	Z3136R
pJL496	CaeIF4E1 cDNA from Yolo Wonder, allele pvr2+	pDONR207	Invitrogen	Z3221	Z3222
pJL497	CaeIF4E1 cDNA from Florida vr2, allele pvr22	pDONR207	Invitrogen	Z3221	Z3223
pJL242	GUS cDNA	pDONR207	Invitrogen
name	insert	Destination vector	Reference	pENTR used in LR reaction
pJL484	p35S:AteIFiso4E	pMDC32	Curtis et al., 2003	pJL477
pJL4898	p35S:eIF4E1 Yolo Wonder	pMDC32	Curtis et al., 2003	pJL496
pJL499	p35S:eIF4E1 Florida vr2	pMDC32	Curtis et al., 2003	pJL497
pJL524	p35S:GUS	pMDC32	Curtis et al., 2003	pJL242
